# Supplementary material for: A pathogenic variant in the uncharacterized RNF212B gene results in severe aneuploidy male infertility and repeated IVF failure
Source: HGG Adv. 2023 Mar 31;4(3):100189. doi: 10.1016/j.xhgg.2023.100189 (PMC10133878; doi:10.1016/j.xhgg.2023.100189)
Supplement: Table S5. RNF212-like.sequence_data [file mmc2.xlsx]

## Sheet: Table_S5.RNF212-like.sequence_d
# Name	Accession	Species binomial name	Species common name	Phylogeny	N` coordinate of C-part 17 aa motif	Comments
RNF212_human	NP_001353848.1	Homo sapiens	Human	Jawed-vertebrates; mammals	176
RNF212_musmu	F6TQD1.3	Mus musculus	mouse	Jawed-vertebrates; mammals	176
RNF212_ailme	XP_034528137.1	Ailuropoda melanoleuca	giant panda	Jawed-vertebrates; mammals	185
RNF212_manja	XP_036847499.1	Manis javanica	indonesian pangolin	Jawed-vertebrates; mammals	150
RNF212_cersi	XP_014644394.1	Ceratotherium simum simum	White rhinoceros	Jawed-vertebrates; mammals	180
RNF212_balmu	XP_036709648.1	Balaenoptera musculus	Blue whale	Jawed-vertebrates; mammals	180
RNF212_molmo	KAF6502356.1	Molossus molossus	Pallas's mastiff bat	Jawed-vertebrates; mammals	177
RNF212_taloc	XP_037386415.1	Talpa occidentalis	Spanish mole	Jawed-vertebrates; mammals; insectivores	180
RNF212_oryaf	XP_007946020.1	Orycteropus afer afer	Aardvark	Jawed-vertebrates; mammals; afrotheres		Partial - missing C-part exon/s
RNF212_vomur	XP_027692073.1	Vombatus ursinus	wombat	Jawed-vertebrates; mammals; maruspials	143
RNF212_tacac	XP_038608901.1	Tachyglossus aculeatus	Short-beaked echidna	Jawed-vertebrates; mammals; monotremes	187
RNF212_ornan	XP_039770612.1	Ornithorhynchus anatinus	platypus	Jawed-vertebrates; mammals; monotremes	187
RNF212_pogvi	XP_020658503.1	Pogona vitticeps	central bearded dragon	Jawed-vertebrates; reptiles	146
RNF212_promu	XP_029139976.1	Protobothrops mucrosquamatus	brown spotted pit viper	Jawed-vertebrates; reptiles	146
RNF212_allmi	XP_019333153.1	Alligator mississippiensis	American alligator	Jawed-vertebrates; reptiles	187
RNF212_gopev	XP_030421246.1	Gopherus evgoodei	turtle	Jawed-vertebrates; reptiles	188
RNF212_galga	XP_015141509.2:1-293	Gallus gallus	chicken	Jawed-vertebrates; birds	188
RNF212_melun	XP_005148638.2	Melopsittacus undulatus	common parakeet	Jawed-vertebrates; birds	188
RNF212_micun	XP_030046931.1	Microcaecilia unicolor	caecilian	Jawed-vertebrates; amphibia	203
RNF212_xentr	XP_031751160.1	Xenopus tropicalis	tropical clawed frog	Jawed-vertebrates; amphibia	193
RNF212_latch	XP_005994958.1	Latimeria chalumnae	coelacanth	Jawed-vertebrates; lobe-finned fishes	207
RNF212_cheun	XP_041653897.1	Cheilinus undulatus	humphead wrasse	Jawed-vertebrates; bony fishes	199
RNF212_astca	XP_026037949.1	Astatotilapia calliptera	eastern happy	Jawed-vertebrates; bony fishes
RNF212_xipco	XP_027865553.1	Xiphophorus couchianus	Monterrey platyfish	Jawed-vertebrates; bony fishes
RNF212_angan	JABVMH010000564:(365834-365945+369256-369317+405735-405809+406264-406320+410377-410435+410546-410599)+(434666-434707+435550-435613+457084-457153+465121-465316)	Anguilla anguilla isolate fAngAng1	European eel	Jawed-vertebrates; bony fishes	207	Partial - missing central and C-part exon/s
RNF212_lepoc	XP_015200304.1	Lepisosteus oculatus	Spotted gar	Jawed-vertebrates; bony fishes	201
RNF212_erpca	XP_028658809.1	Erpetoichthys calabaricus	reedfish	Jawed-vertebrates; bony fishes
RNF212_polse	XP_039608741.1	Polypterus senegalus	gray bichir	Jawed-vertebrates; bony fishes
RNF212_salsa	XP_014068232.1	Salmo salar	Atlantic salmon	Jawed-vertebrates; bony fishes	206
RNF212_takru	XP_029703250.1	Takifugu rubripes	Japanese puffer	Jawed-vertebrates; bony fishes
RNF212_ambra	NC_045956.1:(166547339-166547450+166568436-166568497+166577719-166577793+166577886-166577942+166582389-166582447+166588709-166588765+166591451-166591503+166615397-166615460+166617717-166617762+166618455-166618518+166632636-166632678+166637238-166637458+166649286-166649548)	Amblyraja radiata	thorny skate	Jawed-vertebrates; cartilaginous fishes	201
RNF212_carca	QUOW01007305.1:(1178995-1178884+1168352-1168291+1165297-1165223+1165131-1165075+1158898-1158840+1155916-1155860+1135769-1135717+1127990-1127927+1127647-1127602+1127061-1126998+1105463-1105421+1097442-1097196)	Carcharodon carcharias isolate C_car_delaware_2007	great white shark	Jawed-vertebrates; cartilaginous fishes	201
RNF212_chipl	XP_043573093.1	Chiloscyllium plagiosum	whitespotted bambooshark	Jawed-vertebrates; cartilaginous fishes	203
RNF212_calmi	XP_007896177.2	Callorhinchus milii	Elephant shark	Jawed-vertebrates; cartilaginous fishes	254
RNF212_scyca	XP_038648939.1	Scyliorhinus canicula	smaller spotted catshark	Jawed-vertebrates; cartilaginous fishes	221
RNF212B_human	A8MTL3.1	Homo sapiens	Human	Jawed-vertebrates; mammals
RNF212B_musmu	D3Z423.1	Mus musculus	mouse	Jawed-vertebrates; mammals
RNF212B_ursar	XP_026342336.1	Ursus arctos horribilis	Grizzly bear	Jawed-vertebrates; mammals
RNF212B_manja	XP_017520641.1	Manis javanica	indonesian pangolin	Jawed-vertebrates; mammals
RNF212B_cersi	XP_014635975.1	Ceratotherium simum simum	White rhinoceros	Jawed-vertebrates; mammals
RNF212B_balmu	XP_036700594.1	Balaenoptera musculus	Blue whale	Jawed-vertebrates; mammals
RNF212B_phyca	XP_007100505.1	Physeter catodon	Sperm whale	Jawed-vertebrates; mammals
RNF212B_molmo	KAF6502351.1	Molossus molossus	Pallas's mastiff bat	Jawed-vertebrates; mammals
RNF212B_taloc	XP_037358968.1	Talpa occidentalis	Spanish mole	Jawed-vertebrates; mammals; insectivores
RNF212B_oryaf	XP_007949380.2	Orycteropus afer afer	Aardvark	Jawed-vertebrates; mammals; afrotheres
RNF212B_vomur	XP_027698969.1	Vombatus ursinus	wombat	Jawed-vertebrates; mammals; marsupials
RNF212B_tacac	XP_038597374.1	Tachyglossus aculeatus	Short-beaked echidna	Jawed-vertebrates; mammals; monotremes
RNF212B_ornan	XP_039769868.1	Ornithorhynchus anatinus	platypus	Jawed-vertebrates; mammals; monotremes
RNF212B_pogvi	XP_020665377.1	Pogona vitticeps	central bearded dragon	Jawed-vertebrates; reptiles
RNF212B_promu	XP_029141543.1	Protobothrops mucrosquamatus	brown spotted pit viper	Jawed-vertebrates; reptiles
RNF212B_allmi	XP_014466344.1	Alligator mississippiensis	American alligator	Jawed-vertebrates; reptiles
RNF212B_gopev	XP_030399908.1	Gopherus evgoodei	turtle	Jawed-vertebrates; reptiles
RNF212B_melga	XP_031408365.1	Meleagris gallopavo	turkey	Jawed-vertebrates; birds
RNF212B_melun	XP_033926076.1	Melopsittacus undulatus	common parakeet	Jawed-vertebrates; birds
RNF212B_geose	XP_033780887.1	Geotrypetes seraphini	caecilian	Jawed-vertebrates; amphibia
RNF212B_xentr	XP_031746986.1	Xenopus tropicalis	tropical clawed frog	Jawed-vertebrates; amphibia
RNF212B_latch	XP_014352387.1	Latimeria chalumnae	coelacanth	Jawed-vertebrates; lobe-finned fishes
RNF212B_cheun	XP_041659400.1	Cheilinus undulatus	humphead wrasse	Jawed-vertebrates; bony fishes
RNF212B_astca	XP_026006048.1	Astatotilapia calliptera	eastern happy	Jawed-vertebrates; bony fishes
RNF212B_xipco	XP_027876780.1	Xiphophorus couchianus	Monterrey platyfish	Jawed-vertebrates; bony fishes
RNF212B_angan	XP_035286104.1	Anguilla anguilla	European eel	Jawed-vertebrates; bony fishes
RNF212B_erpca	XP_028648968.1	Erpetoichthys calabaricus	reedfish	Jawed-vertebrates; bony fishes
RNF212B_saltu	XP_029561340.1	Salmo trutta	river trout	Jawed-vertebrates; bony fishes
RNF212B_takru	XP_029686505.1	Takifugu rubripes	Japanese puffer	Jawed-vertebrates; bony fishes
RNF212B_hetze	GGGL01490121.1:1003-1968	Heterodontus zebra	zebra bullhead shark	Jawed-vertebrates; cartilaginous fishes
RNF212B_carca	QUOW01000756.1:(2513-2587+5505-5620+7856-7916)+XM_041180919.1:84-662	Carcharodon carcharias	great white shark	Jawed-vertebrates; cartilaginous fishes		Partial - missing N-part exon/s
RNF212B_calmi	JK959991.1:142-807	Callorhinchus milii	Elephant shark	Jawed-vertebrates; cartilaginous fishes		Partial - EST missing C-part of protein
RNF212B_scyca	XP_038630979.1+	Scyliorhinus canicula	smaller spotted catshark	Jawed-vertebrates; cartilaginous fishes		Partial - missing N-part exon/s
RNF212B_pripe	WOXU01000171.1:(108955-109060+116779-116831+118097-118171+120904-121019+123758-123822+131885-131953;138160-138219+144514-144571+146685-146724+153144-153291+156208-156252+166499-166542)	Pristis pectinata isolate sPriPec2	smalltooth sawfish	Jawed-vertebrates; cartilaginous fishes		Partial - missing central and C-part exon/s and some exon junctions are uncertain
RNF212l_petma	XP_032830699.1	Petromyzon marinus	Sea lamprey	Chordates; Agnatha	223
RNF212l_enttr	JAAXLI020001190.1:(4357730-4357841+4358983-4359044+4359563-4359637+4360070-4360126+4360421-4360479+4362764-4362824+4362940-4362963+4365689-4365749+4366852-4366912+4367899-4367953+4368132-4368213+4368773-4368809+4370493-4370680)	Entosphenus tridentatus	Pacific lamprey	Chordates; Agnatha	221	Partial - missing C-part exon/s
RNF212l_letca	APJL01058215.1:(172-283+1406-1467+1985-2059+2494-2550+2846-2904+5074-5134+5249-5274+6660-6718)+APJL01058216.1:(94-160+1140-1194+1373-1454+2015-2051+3786-3973+5835-5879)	Lethenteron camtschaticum	Arctic lamprey	Chordates; Agnatha	223	Partial - missing C-part exon/s
RNF212l_letre	JADLOY010001539.1:(9102327-9102438-9103575-9103636-9104155-9104229-9104666-9104722-9105018-9105076-9107240-9107300-9107418-9107440-9108822-9108880-9109976-9110042-9111022-9111076-9111255-9111336-9111897-9111933-9113651-9113838-9115700-9115744)	Lethenteron reissneri isolate LAM-NWPU_2019-01	Far Eastern brook lamprey	Chordates; Agnatha	222	Partial - missing C-part exon/s
RNF212l_brala	FLLO01000124.1:(553589-553481+553273-553212+553082-553008+552803-552747+550494-550424+549785-549728+549575-549547+549285-549242+549058-548986+548665-548638+548438-548372+547861-547807+547495-547400+547020-546917+546573-546503+546342-546296+545924-545879)	Branchiostoma lanceolatum	amphioxus	Chordates; lancelets	209
RNF212l_brabe	NW_017803909.1:(6558765-6558873+6559230-6559291+6559479-6559553+6559774-6559830+6559953-6560023+6560212-6560269+6560437-6560465+6560717-6560760+6560954-6561026+6561321-6561348+6561557-6561623+6561873-6561927+6562226-6562321+6562827-6562930+6563163-6563233+6563373-6563419+6563797-6563842)	Branchiostoma belcheri	Belcher's lancelet	Chordates; lancelets	209
RNF212l_brafl	XP_035678696.1	Branchiostoma floridae	Florida lancelet	Chordates; lancelets	210
RNF212l_cioin	XP_002131044.1	Ciona intestinalis	vase tunicate	Tunicates	212
RNF212l_ciosa	GGEI01060869.1:4422-3559	Ciona savignyi	Pacific transparent sea squirt	Tunicates	209
RNF212l_oikva	SCLH01001735.1:64360-64670	Oikopleura vanhoeffeni isolate WitlessB-2012		Tunicates		Partial - missing C-part exon/s
RNF212l_stycl	XP_039261103.1	Styela clava	stalked sea squirt	Tunicates	211
RNF212l_salth	GFCC01098809.1:824-1	Salpa thompsoni		Tunicates	191	Partial - missing N- and C-parts
RNF212l_botsc	ATSW01007149.1:151-1245	Botryllus schlosseri strain 356a		Tunicates	233
RNF212l_sacko	XP_006816460.1	Saccoglossus kowalevskii	Acorn worm	Hemichordates	220
RNF212l_ptyfl	GDGM01265390.1:62-1126	Ptychodera flava	Acorn worm	Hemichordates	214
RNF212l_patmi	XP_038069611.1	Patiria miniata	bat star	Echinoderms	218
RNF212l_astru	NC_047065.1:(7386-7275+7061-7000+6078-6004+5598-5542+5284-5217+5118-5029+4560-4499+3232-3175+2896-2854+2854-2854+2529-2439+1771-1705+1413-1272)	Asterias rubens	European starfish	Echinoderms	224
RNF212l_acapl	XP_022110496.1	Acanthaster planci	crown-of-thorns starfish	Echinoderms	219
RNF212l_lytva	XP_041457356.1	Lytechinus variegatus	green sea urchin	Echinoderms	218
RNF212l_strpu	XP_030831903.1	Strongylocentrotus purpuratus	purple sea urchin	Echinoderms	217
RNF212l_octsi	XP_029633755.1	Octopus sinensis	East Asian common octopus	Mollusks; cephalopods	234
RNF212l_sepph	CAE1294675.1	Sepia pharaonis	Pharaoh cuttlefish	Mollusks; cephalopods	220
RNF212l_naupo	JACATO010000588.1:(1070956-1071064+1072820-1072881+1073045-1073119+1077621-1077683)+(1086433-1086492)+(1092850-1092895)	Nautilus pompilius breed Nautilus isolate ZY-0506	Chambered nautilus	Mollusks; cephalopods		Partial - missing central and C-part exon/s
RNF212l_mytga	VDI84155.1	Mytilus galloprovincialis	Mediterranean mussel	Mollusks; bivalves	205
RNF212l_cragi	XP_034336167.1	Crassostrea gigas	Pacific oyster	Mollusks; bivalves	190
RNF212l_cravi	XP_022344925.1	Crassostrea virginica	eastern oyster	Mollusks; bivalves	190
RNF212l_pecma	XP_033763507.1	Pecten maximus	great scallop	Mollusks; bivalves	213
RNF212l_mizye	XP_021340333.1	Mizuhopecten yessoensis	Yesso scallop	Mollusks; bivalves	239
RNF212l_aplca	XP_005090519.1	Aplysia californica	California sea hare	Mollusks; gastropods	212
RNF212l_gigae	XP_041376540.1	Gigantopelta aegis	deep-sea hydrothermal-vent snail	Mollusks; gastropods	198
RNF212l_plaoc	GFO35085.1	Plakobranchus ocellatus	sea slug	Mollusks; gastropods	144	Partial - missing C-part exon/s
RNF212l_elyma	GFR59338.1	Elysia marginata		Mollusks; gastropods	236
RNF212l_elych	RUS72149.1	Elysia chlorotica (eastern emerald elysia	sea slug)	Mollusks; gastropods	212
RNF212l_pomca	XP_025115889.1	Pomacea canaliculata	golden apple snail	Mollusks; gastropods	205
RNF212l_biogl	XP_013078097.1	Biomphalaria glabrata	freshwater snail	Mollusks; gastropods
RNF212l_acafa	GJAX01026780.1:1-984	Acanthochitona fascicularis		Mollusks; chitons	220
RNF212l_acagr	JABBOT010000080.1:(3628548-3628656+3629772-3629833+3630118-3630192+3631380-3631436+3631817-3631884+3632450-3632507)	Acanthopleura granulata isolate KK701	West Indian fuzzy chiton	Mollusks; chitons		Partial - missing C-part exon/s
RNF212l_phoau	GFSC01047283.1:72-1014	Phoronis australis	horseshoe worm	Brachiopods	222
RNF212l_linan	XP_013394848.1	Lingula anatina		Brachiopods	196
RNF212l_limpo	XP_022255168.1	Limulus polyphemus	Atlantic horseshoe crab	Arthropods; horseshoe crabs
RNF212l_dapma	XP_032789593.1	Daphnia magna		Arthropods; water-fleas
RNF212l_euraf	XP_023321764.1	Eurytemora affinis		Arthropods; copepods
RNF212l_lepsa	XP_040580257.1	Lepeophtheirus salmonis	salmon louse	Arthropods; copepods
RNF212la_tigca	TRY62790.1	Tigriopus californicus strain San Diego	tidepool copepod	Arthropods; copepods
RNF212lb_tigca	TRY64386.1	Tigriopus californicus strain San Diego	tidepool copepod	Arthropods; copepods
RNF212l_penmo	XP_037802927.1	Penaeus monodon	black tiger shrimp	Arthropods; decapods
RNF212l_penva	XP_027223455.1	Penaeus vannamei	Pacific white shrimp	Arthropods; decapods
RNF212l_penja	XP_042880151.1	Penaeus japonicus	Japanese tiger prawn	Arthropods; decapods
RNF212l_ampam	XP_043188721.1	Amphibalanus amphitrite	Striped barnacle	Arthropods; barnacles
RNF212l_nymst	KAG1672690.1	Nymphon striatum		Arthropods; sea spiders
RNF212l_censc	XP_023216853.1	Centruroides sculpturatus	bark scorpion	Arthropods; arachnids; scorpions
RNF212l_neppi	GFS75922.1	Nephila pilipes	giant wood spider	Arthropods; arachnids; spiders	191
RNF212l_argbr	KAF8786896.1	Argiope bruennichi	Wasp spider	Arthropods; arachnids; spiders	184
RNF212l_tricl	GFR10007.1	Trichonephila clavata	Joro-gumo	Arthropods; arachnids; spiders	190
RNF212l_oedgi	KAG8179639.1	Oedothorax gibbosus		Arthropods; arachnids; spiders	222
RNF212l_arave	GBM70986.1	Araneus ventricosus	Orb-weaving spider	Arthropods; arachnids; spiders	184
RNF212l_stemi	KFM65302.1	Stegodyphus mimosarum	African social velvet spider	Arthropods; arachnids; spiders
RNF212l_parte	XP_015926507.1	Parasteatoda tepidariorum	common house spider	Arthropods; arachnids; spiders	189
RNF212la_tetur	XP_015783678.1	Tetranychus urticae	two-spotted spider mite	Arthropods; arachnids; Acari
RNF212lb_tetur	XP_015786689.1	Tetranychus urticae	two-spotted spider mite	Arthropods; arachnids; Acari
RNF212l_dersi	XP_037558864.1	Dermacentor silvarum	tick	Arthropods; arachnids; Acari
RNF212l_allfu	CAG7838412.1	Allacma fusca	springtail	Arthropods; Collembola; springtails
RNF212l_ctefe	XP_026474559.1	Ctenocephalides felis	cat flea	Arthropods; insects; fleas
RNF212l_clodi	CAB3368603.1	Cloeon dipterum	mayfly	Arthropods; insects; mayflies
RNF212l_diaci	XP_008485983.1	Diaphorina citri	Asian citrus psyllid	Arthropods; insects; Hemiptera
RNF212l_laost	RZF36136.1	Laodelphax striatellus	small brown planthopper	Arthropods; insects; Hemiptera
RNF212l_nillu	XP_022192743.1	Nilaparvata lugens	brown planthopper	Arthropods; insects; Hemiptera
RNF212l_fraoc	XP_026278908.1	Frankliniella occidentalis	Western flower thrips	Arthropods; insects; thrips
RNF212l_cryse	XP_023708911.1	Cryptotermes secundus	termite	Arthropods; insects; Blattodea
RNF212l_copfo	GFG29789.1	Coptotermes formosanus	Formosan subterranean termite	Arthropods; insects; Blattodea
RNF212l_zoone	XP_021935237.1	Zootermopsis nevadensis	Nevada termite	Arthropods; insects; Blattodea
RNF212l_blage	PSN51377.1	Blattella germanica	German cockroach	Arthropods; insects; Blattodea
RNF212l_pedhu	EEB15630.1	Pediculus humanus corporis	Body louse	Arthropods; insects; lice
RNF212l_orybo	KRT83246.1	Oryctes borbonicus	Scarab Beetle	Arthropods; insects; beetles
RNF212l_calma	VEN56612.1	Callosobruchus maculatus	cowpea weevil	Arthropods; insects; beetles
RNF212l_cocse	XP_044755387.1	Coccinella septempunctata	seven-spotted ladybird	Arthropods; insects; beetles
RNF212l_phopy	XP_031342033.1	Photinus pyralis	common eastern firefly	Arthropods; insects; beetles
RNF212l_trica	XP_008197772.1	Tribolium castaneum	red flour beetle	Arthropods; insects; beetles
RNF212l_trima	XP_044271555.1	Tribolium madens	black flour beetle	Arthropods; insects; beetles
RNF212l_habla	XP_017789917.1	Habropoda laboriosa	southeastern blueberry bee	Arthropods; insects; Hymenoptera
RNF212l_diaal	XP_015112386.1	Diachasma alloeum	parasitoid wasp	Arthropods; insects; Hymenoptera
RNF212l_venca	XP_043275102.1	Venturia canescens	endoparasitoid wasp	Arthropods; insects; Hymenoptera
RNF212l_lephe	XP_043476950.1	Leptopilina heterotoma	cynipid parasitoid	Arthropods; insects; Hymenoptera
RNF212l_pogba	XP_011648017.1	Pogonomyrmex barbatus	red harvester ant	Arthropods; insects; Hymenoptera
RNF212l_zerce	XP_038214199.1	Zerene cesonia	dogface butterfly	Arthropods; insects; lepidoptera; butterflies
RNF212l_piera	XP_022127726.1	Pieris rapae	cabbage white	Arthropods; insects; lepidoptera; butterflies
RNF212l_danpl	OWR54553.1	Danaus plexippus plexippus	Monarch butterfly	Arthropods; insects; lepidoptera; butterflies
RNF212l_manhy	XP_034829434.1	Maniola hyperantus	Ringlet	Arthropods; insects; lepidoptera; butterflies
RNF212l_parae	XP_039754676.1	Pararge aegeria	specked wood butterfly	Arthropods; insects; lepidoptera; butterflies
RNF212l_papxu	XP_013173320.1	Papilio xuthus	Asian swallowtail	Arthropods; insects; lepidoptera; butterflies
RNF212l_parap	CAG4974984.1	Parnassius apollo	Apollo	Arthropods; insects; lepidoptera; butterflies
RNF212l_amytr	XP_013191022.1	Amyelois transitella	Navel orangeworm	Arthropods; insects; lepidoptera; moths
RNF212l_pluxy	XP_037969541.1	Plutella xylostella	diamondback moth	Arthropods; insects; lepidoptera; moths
RNF212l_spofr	KAF9797591.1	Spodoptera frugiperda	fall armyworm	Arthropods; insects; lepidoptera; moths
RNF212l_chisu	RVE48582.1	Chilo suppressalis	striped riceborer	Arthropods; insects; lepidoptera; moths
RNF212l_ostfu	XP_028179508.1	Ostrinia furnacalis	Asian corn borer	Arthropods; insects; lepidoptera; moths
RNF212l_bommo	XP_021207921.1	Bombyx mori	domestic silkworm	Arthropods; insects; lepidoptera; moths
RNF212l_manse	KAG6445249.1	Manduca sexta	tobacco hornworm	Arthropods; insects; lepidoptera; moths
vilya_aedae	XP_001650364.1	Aedes aegypti	yellow fever mosquito	Arthropods; insects; diptera; mosquitos
vilya_aedal	XP_019531994.2	Aedes albopictus	Asian tiger mosquito	Arthropods; insects; diptera; mosquitos
vilya_anoal	XP_035794415.1	Anopheles albimanus		Arthropods; insects; diptera; mosquitos
vilya_anoar	XP_040171581.1	Anopheles arabiensis		Arthropods; insects; diptera; mosquitos
vilya_anoda	ETN65506.1	Anopheles darlingi	American malaria mosquito	Arthropods; insects; diptera; mosquitos
vilya_anoga	XP_565451.2	Anopheles gambiae str. PEST	African malaria mosquito	Arthropods; insects; diptera; mosquitos
RNF212l_anosi	KFB45100.1	Anopheles sinensis China	laboratory inbreeding strain	Arthropods; insects; diptera; mosquitos
vilya_anosi	KFB51032.1	Anopheles sinensis China	laboratory inbreeding strain	Arthropods; insects; diptera; mosquitos
vilya-a_anost	XP_035906853.1	Anopheles stephensi strain Indian	Asian malaria mosquito	Arthropods; insects; diptera; mosquitos
vilya-b_anost	XP_035915866.1	Anopheles stephensi strain Indian	Asian malaria mosquito	Arthropods; insects; diptera; mosquitos
vilya_culpi	XP_039436880.1	Culex pipiens pallens	northern house mosquito	Arthropods; insects; diptera; mosquitos
nenya_bacdo	XP_019847847.1	Bactrocera dorsalis	oriental fruit fly	Arthropods; insects; diptera; flies
vilya_bacdo	XP_029406134.1	Bactrocera dorsalis	oriental fruit fly	Arthropods; insects; diptera; flies
vilya_cerca	NW_019376259(41864157-41863771+41862957-41862806+41862629-41862467)	Ceratitis capitata	Mediterranean fruit fly	Arthropods; insects; diptera; flies
nenya_cerca	XP_004534384.3	Ceratitis capitata	Mediterranean fruit fly	Arthropods; insects; diptera; flies
nenya_glofu	XP_037885050.1	Glossina fuscipes	tsetse fly	Arthropods; insects; diptera; flies
vilya_glofu	XP_037885076.1	Glossina fuscipes	tsetse fly	Arthropods; insects; diptera; flies
nenya_heril	XP_037908322.1	Hermetia illucens		Arthropods; insects; diptera; flies
vilya_heril	XP_037918318.1	Hermetia illucens		Arthropods; insects; diptera; flies
vilya_luccu	XP_023293423.1	Lucilia cuprina	Australian sheep blowfly	Arthropods; insects; diptera; flies
nenya_luccu	XP_023296842.1	Lucilia cuprina	Australian sheep blowfly	Arthropods; insects; diptera; flies
nenya_musdo	XP_005178435.1	Musca domestica	house fly	Arthropods; insects; diptera; flies
vilya_musdo	XP_011293687.1	Musca domestica	house fly	Arthropods; insects; diptera; flies
nenya_rhapo	XP_036325180.1	Rhagoletis pomonella	apple maggot	Arthropods; insects; diptera; flies
vilya_rhapo	GETQ01223076.1:815-213	Rhagoletis pomonella	apple maggot	Arthropods; insects; diptera; flies		Partial - missing N-part
vilya_rhaze	XP_017468065.1	Rhagoletis zephyria	snowberry fruit fly	Arthropods; insects; diptera; flies
nenya_sarbu	TMW48173.1	Sarcophaga bullata	grey fleshfly	Arthropods; insects; diptera; flies
vilya_sarbu	TMW50769.1	Sarcophaga bullata	grey fleshfly	Arthropods; insects; diptera; flies
nenya-a_stoca	XP_013109157.1	Stomoxys calcitrans breed 8C7A2A5H3J4	stable fly	Arthropods; insects; diptera; flies
nenya-b_stoca	XP_013113471.1	Stomoxys calcitrans breed 8C7A2A5H3J4	stable fly	Arthropods; insects; diptera; flies
vilya-a_stoca	XP_013114027.1	Stomoxys calcitrans breed 8C7A2A5H3J4	stable fly	Arthropods; insects; diptera; flies
vilya-b_stoca	XP_013114030.1	Stomoxys calcitrans breed 8C7A2A5H3J4	stable fly	Arthropods; insects; diptera; flies
vilya-a_telda	XP_037928039.1	Teleopsis dalmanni isolate 2A		Arthropods; insects; diptera; flies
nenya_telda	XP_037948554.1	Teleopsis dalmanni isolate 2A		Arthropods; insects; diptera; flies
vilya-b_telda	XP_037960147.1	Teleopsis dalmanni isolate 2A		Arthropods; insects; diptera; flies
nenya_zeucu	XP_011178150.2	Zeugodacus cucurbitae	melon fly	Arthropods; insects; diptera; flies
vilya_zeucu	XP_011183049.2	Zeugodacus cucurbitae	melon fly	Arthropods; insects; diptera; flies
vilya_drome	O76908.1	Drosophila melanogaster	pomace fly	Arthropods; insects; diptera; Drosophilidae
vilya_droma	XP_033169273.1	Drosophila mauritiana	pomace fly	Arthropods; insects; diptera; Drosophilidae
vilya_drosec	XP_002040555.1	Drosophila sechellia	pomace fly	Arthropods; insects; diptera; Drosophilidae
vilya_drosi	XP_016037923.1	Drosophila simulans	pomace fly	Arthropods; insects; diptera; Drosophilidae
vilya_droer	XP_001976748.1	Drosophila erecta	pomace fly	Arthropods; insects; diptera; Drosophilidae
vilya_drote	XP_043659855.1	Drosophila teissieri	pomace fly	Arthropods; insects; diptera; Drosophilidae
vilya_drosa	XP_039500040.1	Drosophila santomea	pomace fly	Arthropods; insects; diptera; Drosophilidae
vilya_droya	XP_002100223.2	Drosophila yakuba	pomace fly	Arthropods; insects; diptera; Drosophilidae
vilya_droeu	XP_017064303.1	Drosophila eugracilis	pomace fly	Arthropods; insects; diptera; Drosophilidae
vilya_drorh	XP_016981158.1	Drosophila rhopaloa isolate 14029-0021.01	pomace fly	Arthropods; insects; diptera; Drosophilidae
vilya_drosup	XP_037726021.1	Drosophila subpulchrella	pomace fly	Arthropods; insects; diptera; Drosophilidae
vilya_drota	AFFI02008574.1:(21361-21744+22683-22846+22909-23116)	Drosophila takahashii	pomace fly	Arthropods; insects; diptera; Drosophilidae
vilya_drofi	XP_017054830.1	Drosophila ficusphila	pomace fly	Arthropods; insects; diptera; Drosophilidae
vilya_droel	XP_017119046.1	Drosophila elegans	pomace fly	Arthropods; insects; diptera; Drosophilidae
vilya_drosuz	XP_016942109.1	Drosophila suzukii	pomace fly	Arthropods; insects; diptera; Drosophilidae
vilya_drobia	XP_016951700.1	Drosophila biarmipes	pomace fly	Arthropods; insects; diptera; Drosophilidae
vilya_drops	XP_001354645.2	Drosophila pseudoobscura	pomace fly	Arthropods; insects; diptera; Drosophilidae
vilya_droob	XP_022230487.2	Drosophila obscura	pomace fly	Arthropods; insects; diptera; Drosophilidae
vilya_dromi	XP_017151298.1	Drosophila miranda	pomace fly	Arthropods; insects; diptera; Drosophilidae
vilya_drope	XP_002023644.1	Drosophila persimilis	pomace fly	Arthropods; insects; diptera; Drosophilidae
vilya_droser	XP_020805326.1	Drosophila serrata strain Fors4	pomace fly	Arthropods; insects; diptera; Drosophilidae
vilya_droki	XP_017028890.1	Drosophila kikkawai isolate 14028-0561.14	pomace fly	Arthropods; insects; diptera; Drosophilidae
vilya-a_droan	XP_001965433.2	Drosophila ananassae strain 14024-0371.13	pomace fly	Arthropods; insects; diptera; Drosophilidae
vilya-b_droan	EDV34830.1	Drosophila ananassae strain TSC#14024-0371.13	pomace fly	Arthropods; insects; diptera; Drosophilidae
vilya-c_droan	XP_001967689.2	Drosophila ananassae strain 14024-0371.13	pomace fly	Arthropods; insects; diptera; Drosophilidae
vilya_drobip	XP_017103445.1	Drosophila bipectinata isolate 14024-0381.04	pomace fly	Arthropods; insects; diptera; Drosophilidae
vilya_drosuo	XP_034671176.1	Drosophila subobscura	pomace fly	Arthropods; insects; diptera; Drosophilidae
vilya_drogu	XP_034135357.1	Drosophila guanche	pomace fly	Arthropods; insects; diptera; Drosophilidae
vilya_droin	XP_034489978.1	Drosophila innubila	pomace fly	Arthropods; insects; diptera; Drosophilidae
vilya_drona	XP_017964295.1	Drosophila navojoa	pomace fly	Arthropods; insects; diptera; Drosophilidae
vilya_drovi	XP_002055244.1	Drosophila virilis	pomace fly	Arthropods; insects; diptera; Drosophilidae
vilya_droar	XP_017872232.1	Drosophila arizonae	pomace fly	Arthropods; insects; diptera; Drosophilidae
vilya_drohy	NW_022045685.1:(602521-602147+602093-601924+601860-601728)	Drosophila hydei strain 15085-1641.00
vilya_drowi	XP_002071070.2	Drosophila willistoni	pomace fly	Arthropods; insects; diptera; Drosophilidae
vilya_dromo	XP_002009704.2	Drosophila mojavensis	pomace fly	Arthropods; insects; diptera; Drosophilidae
vilya_drono	XP_030563020.1	Drosophila novamexicana	pomace fly	Arthropods; insects; diptera; Drosophilidae
vilya_drogr	XP_032597357.1	Drosophila grimshawi	pomace fly	Arthropods; insects; diptera; Drosophilidae
vilya_drobu	XP_017850892.1	Drosophila busckii	pomace fly	Arthropods; insects; diptera; Drosophilidae
vilya_droal	XP_034117393.1	Drosophila albomicans	pomace fly	Arthropods; insects; diptera; Drosophilidae
vilya_scale	XP_030386680.1	Scaptodrosophila lebanonensis	pomace fly	Arthropods; insects; diptera; Drosophilidae
nenya_drome	Q8IMM9.1	Drosophila melanogaster	pomace fly	Arthropods; insects; diptera; Drosophilidae
nenya_drosi	XP_016036653.1	Drosophila simulans	pomace fly	Arthropods; insects; diptera; Drosophilidae
nenya_droma	XP_033167115.1	Drosophila mauritiana	pomace fly	Arthropods; insects; diptera; Drosophilidae
nenya_drosec	XP_002045414.1	Drosophila sechellia	pomace fly	Arthropods; insects; diptera; Drosophilidae
nenya_drote	XP_043655085.1	Drosophila teissieri	pomace fly	Arthropods; insects; diptera; Drosophilidae
nenya_droya	XP_002098735.1	Drosophila yakuba	pomace fly	Arthropods; insects; diptera; Drosophilidae
nenya_drosa	XP_039494055.1	Drosophila santomea	pomace fly	Arthropods; insects; diptera; Drosophilidae
nenya_droeu	XP_017083156.1	Drosophila eugracilis	pomace fly	Arthropods; insects; diptera; Drosophilidae
nenya_droel	XP_017131265.1	Drosophila elegans	pomace fly	Arthropods; insects; diptera; Drosophilidae
nenya_drofi	XP_017041689.1	Drosophila ficusphila	pomace fly	Arthropods; insects; diptera; Drosophilidae
nenya_drosup	XP_037732372.1	Drosophila subpulchrella	pomace fly	Arthropods; insects; diptera; Drosophilidae
nenya-a_drorh	XP_016983072.1	Drosophila rhopaloa isolate 14029-0021.01	pomace fly	Arthropods; insects; diptera; Drosophilidae
nenya-b_drorh	XP_016986075.1	Drosophila rhopaloa isolate 14029-0021.01	pomace fly	Arthropods; insects; diptera; Drosophilidae
nenya_drosuz	XP_016939994.2	Drosophila suzukii	pomace fly	Arthropods; insects; diptera; Drosophilidae
nenya_drobia	XP_016950050.1	Drosophila biarmipes	pomace fly	Arthropods; insects; diptera; Drosophilidae
nenya_drops	XP_001358256.3	Drosophila pseudoobscura	pomace fly	Arthropods; insects; diptera; Drosophilidae
nenya_drope	XP_002012973.1	Drosophila persimilis	pomace fly	Arthropods; insects; diptera; Drosophilidae
nenya_drowi	XP_002063998.1	Drosophila willistoni	pomace fly	Arthropods; insects; diptera; Drosophilidae
nenya_droob	XP_022225160.1	Drosophila obscura	pomace fly	Arthropods; insects; diptera; Drosophilidae
nenya_dromi	XP_017141210.1	Drosophila miranda	pomace fly	Arthropods; insects; diptera; Drosophilidae
nenya-a_droki	XP_017035738.1	Drosophila kikkawai isolate 14028-0561.14	pomace fly	Arthropods; insects; diptera; Drosophilidae
nenya-b_droki	XP_017035348.1	Drosophila kikkawai isolate 14028-0561.14	pomace fly	Arthropods; insects; diptera; Drosophilidae
nenya-a_droser	XP_020805616.1	Drosophila serrata strain Fors4	pomace fly	Arthropods; insects; diptera; Drosophilidae
nenya-b_droser	XP_020813785.1	Drosophila serrata strain Fors4	pomace fly	Arthropods; insects; diptera; Drosophilidae
nenya_drosuo	XP_034664666.1	Drosophila subobscura	pomace fly	Arthropods; insects; diptera; Drosophilidae
nenya_drogu	XP_034128059.1	Drosophila guanche	pomace fly	Arthropods; insects; diptera; Drosophilidae
nenya-a_drobip	XP_017105526.2	Drosophila bipectinata isolate 14024-0381.04	pomace fly	Arthropods; insects; diptera; Drosophilidae
nenya-b_drobip	XP_017100820.2	Drosophila bipectinata isolate 14024-0381.04	pomace fly	Arthropods; insects; diptera; Drosophilidae
nenya_drono	XP_030558998.1	Drosophila novamexicana	pomace fly	Arthropods; insects; diptera; Drosophilidae
nenya_drohy	XP_023176596.2	Drosophila hydei	pomace fly	Arthropods; insects; diptera; Drosophilidae
nenya-a_droan	XP_001964532.1	Drosophila ananassae strain 14024-0371.13	pomace fly	Arthropods; insects; diptera; Drosophilidae
nenya-b_droan	XP_001964917.2	Drosophila ananassae strain 14024-0371.13	pomace fly	Arthropods; insects; diptera; Drosophilidae
nenya_drobu	XP_017835594.1	Drosophila busckii	pomace fly	Arthropods; insects; diptera; Drosophilidae
nenya_droin	XP_034487426.1	Drosophila innubila	pomace fly	Arthropods; insects; diptera; Drosophilidae
nenya_droer	XP_001981489.1	Drosophila erecta	pomace fly	Arthropods; insects; diptera; Drosophilidae
nenya_drona	XP_017967890.1	Drosophila navojoa	pomace fly	Arthropods; insects; diptera; Drosophilidae
nenya_droar	NW_017127682.1:8197649-8196957	Drosophila arizonae isolate ariz_Son04	pomace fly	Arthropods; insects; diptera; Drosophilidae
nenya_scale	XP_030371429.1	Scaptodrosophila lebanonensis	pomace fly	Arthropods; insects; diptera; Drosophilidae
nenya_drogr	EDV93186.1	Drosophila grimshawi	pomace fly	Arthropods; insects; diptera; Drosophilidae
nenya_droal	XP_034117706.1	Drosophila albomicans	pomace fly	Arthropods; insects; diptera; Drosophilidae
nenya_dromo	XP_001999075.1	Drosophila mojavensis	pomace fly	Arthropods; insects; diptera; Drosophilidae
nenya_drovi	XP_002056129.2	Drosophila virilis	pomace fly	Arthropods; insects; diptera; Drosophilidae
narya_drome	Q9VWI4.1	Drosophila melanogaster	pomace fly	Arthropods; insects; diptera; Drosophilidae
narya_drote	XP_043658596.1	Drosophila teissieri	pomace fly	Arthropods; insects; diptera; Drosophilidae
narya_droya	XP_002101034.1	Drosophila yakuba	pomace fly	Arthropods; insects; diptera; Drosophilidae
narya_droer	XP_001977770.1	Drosophila erecta	pomace fly	Arthropods; insects; diptera; Drosophilidae
narya_drosec	XP_032581424.1	Drosophila sechellia	pomace fly	Arthropods; insects; diptera; Drosophilidae
narya_drosi	XP_002077111.1	Drosophila simulans	pomace fly	Arthropods; insects; diptera; Drosophilidae
narya_drosa	XP_039496855.1	Drosophila santomea	pomace fly	Arthropods; insects; diptera; Drosophilidae
narya_droma	XP_033168881.1	Drosophila mauritiana	pomace fly	Arthropods; insects; diptera; Drosophilidae
narya_drota	XP_016995302.2	Drosophila takahashii	pomace fly	Arthropods; insects; diptera; Drosophilidae
ZHP3_CAEEL	C6KRL6.1	Caenorhabditis elegans		Nematodes
ZHP2_CAEEL	Q9U3L0.1	Caenorhabditis elegans		Nematodes
ZHP4_CAEEL	Q8MYP1.1	Caenorhabditis elegans		Nematodes
ZHP1_CAEEL	Q95R14.1	Caenorhabditis elegans		Nematodes
zhp3_caebr	XP_002640047.1	Caenorhabditis briggsae		Nematodes
zhp2a_caebr	XP_002640058.1	Caenorhabditis briggsae		Nematodes
zhp2b_caebr	ACE00309.1	Caenorhabditis brenneri		Nematodes
zhp4_caebr	NW_003101688.1:(4094955-4094832+4094467-4094394+4094180-4093993+4092795-4092505+4090663-4090543)	Caenorhabditis briggsae		Nematodes
zhp1_caebr	NC_013489.1:(5303749-5304014+5304016-5304043+5304090-5304235+5304359-5304506+5304549-5304632)	Caenorhabditis briggsae		Nematodes
zhp3_caeni	PIC52080.1	Caenorhabditis nigoni		Nematodes
zhp2_caeni	PIC52104.1	Caenorhabditis nigoni		Nematodes
zhp2a_caere	XP_003112164.1	Caenorhabditis remanei		Nematodes
zhp2b_caere	KAF1770836.1	Caenorhabditis remanei		Nematodes
zhp4_caere	NW_003319496.1:(104934-104934+103504-103422+103154-102967+102086-101826+101675-101577+101166-101079)	Caenorhabditis remanei		Nematodes
zhp1_caere	XP_003112082.1	Caenorhabditis remanei		Nematodes
zhp3_caere	NW_003319691.1:(407254-407152+407104-406914+406867-406686+406637-406370+406317-406249+406160-406015+405970-405807+405645-405584)	Caenorhabditis remanei		Nematodes
zhpl_steca	TKR60492.1	Steinernema carpocapsae		Nematodes
zhpl_acavi	VBB32634.1	Acanthocheilonema viteae		Nematodes
zhpl_wucba	VDM08824.1	Wuchereria bancrofti	agent of lymphatic filariasis	Nematodes
zhpl-1_bruma	CRZ23205.1	Brugia malayi	agent of lymphatic filariasis	Nematodes
zhpl-2_bruma	XP_042938389.1	Brugia malayi	agent of lymphatic filariasis	Nematodes
zhpl-3_bruma	XP_042937322.1	Brugia malayi	agent of lymphatic filariasis	Nematodes
zhpl-4_bruma	XP_001898510.2	Brugia malayi	agent of lymphatic filariasis	Nematodes
zhpl-1_cerjo	CAG9537856.1	Cercopithifilaria johnstoni		Nematodes
zhpl-1_oncoc	VDK64760.1	Onchocerca ochengi		Nematodes
zhpl-2_cerjo	CAG9538682.1	Cercopithifilaria johnstoni		Nematodes
zhpl-2_oncoc	VDM94812.1	Onchocerca ochengi		Nematodes
zhpl_brupa	VDN90012.1	Brugia pahangi		Nematodes
zhpl-1_loalo	XP_020302593.1	Loa loa	eye worm	Nematodes
zhpl-2_loalo	XP_020303227.1	Loa loa	eye worm	Nematodes
zhpl-3_loalo	XP_020303576.1	Loa loa	eye worm	Nematodes
zhpl_ancca	RCN29247.1	Ancylostoma caninum	dog hookworm	Nematodes
zhpl_ancce	EYB93520.1	Ancylostoma ceylanicum		Nematodes
zhpl_burok	CAD5229331.1	Bursaphelenchus okinawaensis		Nematodes
zhpl_burxy	CAD5234471.1	Bursaphelenchus xylophilus	pine wood nematode	Nematodes
zhpl_dicvi	KJH47517.1	Dictyocaulus viviparus	bovine lungworm	Nematodes
zhpl-1_dippa	PAV75275.1	Diploscapter pachys		Nematodes
zhpl-2_dippa	PAV76400.1	Diploscapter pachys		Nematodes
zhpl-3_dippa	PAV78151.1	Diploscapter pachys		Nematodes
zhpl-4_dippa	PAV86432.1	Diploscapter pachys		Nematodes
zhpl_drame	VDN55179.1	Dracunculus medinensis	Guinea worm	Nematodes
zhpl_entve	VDD85911.1	Enterobius vermicularis	human pinworm	Nematodes
zhpl_haeco	CDJ92671.1	Haemonchus contortus	barber pole worm	Nematodes
zhpl_haepl	VDO22843.1	Haemonchus placei		Nematodes
zhpl_halsp	KAE9552582.1	Halicephalobus sp. NKZ332		Nematodes
zhpl-1_litsi	VDK69690.1	Litomosoides sigmodontis		Nematodes
zhpl-2_litsi	VDK87901.1	Litomosoides sigmodontis		Nematodes
zhpl-1_melen	CAD2125749.1	Meloidogyne enterolobii		Nematodes
zhpl-2_melen	CAD2127660.1	Meloidogyne enterolobii		Nematodes
zhpl-3_melen	CAD2137749.1	Meloidogyne enterolobii		Nematodes
zhpl_pripa	KAF8381228.1	Pristionchus pacificus		Nematodes
zhpl_toxca	KHN71988.1	Toxocara canis	dog roundworm	Nematodes
zhpl_necam	XP_013303083.1	Necator americanus		Nematodes
zhpl-1_strra	XP_024501365.1	Strongyloides ratti		Nematodes
zhpl-2_strra	XP_024504574.1	Strongyloides ratti		Nematodes
zhpl-3_strra	XP_024504014.1	Strongyloides ratti		Nematodes
RNF212la_arema	GJHO01003951.1:210-1187	Arenicola marina	Lugworm	Segmented-worms	203
RNF212lb_arema	GJHO01011124.1:2099-144	Arenicola marina	Lugworm	Segmented-worms
RNF212l_owefu	CAC9597149.1	Owenia fusiformis		Segmented-worms	211
RNF212l_lamsa	GEHO01214658.1:1537-509	Lamellibrachia satsuma	shallow hydrothermal vent vestimentiferan worm	Segmented-worms	256
RNF212l_pladu	HAMO01055186.1:99-910	Platynereis dumerilii	annelid polychaete worm	Segmented-worms	219	Partial - missing N-part
RNF212l_hirme	MPNW01000810.1:(81660-81558+81496-81435+81371-81237+81158-81102+81037-81000+80929-80845+80776-80763+80699-80653+80492-80453+80390-80360+80185-80053+79984-79966+79849-79791+79624-79566+79333-79310)+GBRF01043384.1	Hirudo medicinalis isolate 777	European medicinal leech	Segmented-worms; annelid	233
RNF212l_hirve	AIQDV010033422.1:(8122-8020+7958-7897+7833-7699+7618-7562+7497-7460+7389-7305+7236-7223+7159-7113+6954-6915+6852-6822+6647-6515+6459-6441+6329-6271+6104-6046+5812-5789)	Hirudo verbana breed verbana isolate Leech_Plate1-41338859	medicinal leech	Segmented-worms; annelid	233
RNF212l_poema	JADEYA010000026.1:(438990-438888+438826-438765+438703-438569+438504-438448+438381-438344+438270-438186+438122-438109+438047-438001+437761-437722+437639-437609+437454-437322+437256-437238+437157-437099+436874-436816)	Poecilobdella manillensis isolate PH2020	Mexican medical leech	Segmented-worms; annelid	233	Partial - missing C-part exon/s
RNF212l_helro	AMQM01000148.1:(1928-2030+2198-2259+2648-2782+5220-5276+5347-5384+6762-6846)	Helobdella robusta	freshwater leech	Segmented-worms; annelid		Partial - missing C-part exon/s
RNF212l_parec	GHDL01056934.1:627-103	Paraescarpia echinospica isolate Haima2016		Segmented-worms
RNF212l_pyoel	GFPL01020151.1:1049-102	Pygospio elegans	marine polychaete worm	Segmented-worms
RNF212l_eisfe	GIKG01061381.1:1588-629	Eisenia fetida	manure earthworm	Segmented-worms	241
RNF212l_lumru	GIFV01063868.1:92-1060	Lumbricus rubellus	earthworm	Segmented-worms	240
RNF212l_lumca	GGRB01020679.1:55-1098	Lumbricus castaneus	earthworm	Segmented-worms	240
RNF212l_glopa	GBIL01041658.1:1560-601	Glossoscolex paulistus	earthworm	Segmented-worms	242
RNF212l_rompe	HBVW01077826.1:26-290	Romanchella perrieri	spirorbid polychaete	Segmented-worms		Partial - missing N-part
RNF212l_mnele	GFAT01119556.1:53-745	Mnemiopsis leidyi	Warty comb jelly	Ctenophores
RNF212l_berfo	GHXY01044010.1:258-980	Beroe forskalii isolate Bf201507	cigar comb jelly	Ctenophores
RNF212l_horca	GHXS01083909.1:61-663	Hormiphora californensis isolate 20161213-T1		Ctenophores
RNF212l_pocda	XP_027037663.1	Pocillopora damicornis	cauliflower coral	Cnidaria; anthozoa	202
RNF212l_stypi	XP_022779642.1	Stylophora pistillata	hood coral	Cnidaria; anthozoa	203
RNF212l_acrmi	XP_029184426.1	Acropora millepora	stony coral	Cnidaria; anthozoa	204
RNF212l_exadi	XP_020893342.1	Exaiptasia diaphana	Brown anemone	Cnidaria; anthozoa	194
RNF212l_actte	XP_031561979.1	Actinia tenebrosa	Waratah anemone	Cnidaria; anthozoa	170
RNF212l_nemve	XP_032218856.1	Nematostella vectensis	Starlet sea anemone	Cnidaria; anthozoa	199
RNF212l_hydvu	XP_012561882.1	Hydra vulgaris	fresh-water polyp	Cnidaria; hydrozoa	255
RNF212l_myxsq	KAF1744486.1	Myxobolus squamalis	myxozoan skin parasite	Cnidaria; myxozoa
RNF212l-3_ampqu	XP_019854643.1	Amphimedon queenslandica		Sponges
RNF212l-4_ampqu	XP_019860695.1	Amphimedon queenslandica		Sponges	356
RNF212l-1_ampqu	XP_011408506.2	Amphimedon queenslandica		Sponges
RNF212l-2_ampqu	XP_019849442.1	Amphimedon queenslandica		Sponges
RNF212la_halpa	GIFJ01760023.1:106-848	Halichondria panicea	breadcrumb sponge	Sponges	213	Partial - missing C-part
RNF212lb_halpa	GIFJ01615321.1:32-871	Halichondria panicea	breadcrumb sponge	Sponges
RNF212l_leuch	GIYV01041147.1:352-1368	Leucetta chagosensis isolate calcarea		Sponges	217
RNF212l_aplae	HANI01228497.1:208-1359	Aplysina aerophoba		Sponges	232
RNF212l_haldu	GIFI01020920.1:345-854	Halisarca dujardinii		Sponges		Partial - missing C-part
RNF212l_osclo	GIUN01027199.1:1-981	Oscarella lobularis		Sponges	198
RNF212l_dysav	HANJ01396571.1:33-1133	Dysidea avara		Sponges	196
RNF212l_cymst	GHWA01000175.1:1-879	Cymbastela stipitata		Sponges		Partial - missing N- and C-parts
RNF212la_neoco	GIYW01059368.1:16-1107	Neopetrosia compacta breed sponge isolate demosponge		Sponges	229
RNF212lb_neoco	GIYW01056453.1:886-167	Neopetrosia compacta breed sponge isolate demosponge		Sponges
RNF212l_haltu	GFAV01016719.1:1-1053	Haliclona tubifera		Sponges		Partial - missing N- and C-parts
RNF212l_salro	XP_004995089.1	Salpingoeca rosetta		Choanoflagellates
RNF212l_hargr	GGOU01003176.1:985-170	Hartaetosiga gracilis		Choanoflagellates
RNF212l_harba	GGOO01003279.1:2028-2888	Hartaetosiga balthica		Choanoflagellates
RNF212l_didco	GGOQ01011926.1:194-967	Didymoeca costata		Choanoflagellates
RNF212l_mylfl	GGOI01026974.1:1045-56	Mylnosiga fluctuans		Choanoflagellates
RNF212l_salhe	GGOJ01010944.1:63-531	Salpingoeca helianthica		Choanoflagellates		Partial - missing C-part
RNF212l_stedi	GGOS01041411.1:712-1052	Stephanoeca diplocostata		Choanoflagellates		Partial - missing C-part
CST9_YEAST	Q06032.1|	Saccharomyces cerevisiae S288C		Fungi; ascomycetes
CST9l_kazsa	SMN22683.1	Kazachstania saulgeensis		Fungi; ascomycetes
CST9l_canpa	XP_036666512.1	Candida parapsilosis		Fungi; ascomycetes
CST9l_saico	XP_019025385.1	Saitoella complicata NRRL Y-17804		Fungi; ascomycetes
CST9l_bifad	OZJ03969.1	Bifiguratus adelaidae		Fungi; Endogonales
CST9l_jimfl	RUS31094.1	Jimgerdemannia flammicorona		Fungi; Endogonales
CST9l_rhiir	PKC16642.1	Rhizophagus irregularis		Fungi; glomeromycetes
CST9l_divep	RHZ45166.1	Diversispora epigaea		Fungi; glomeromycetes
CST9l_gigma	KAF0419069.1	Gigaspora margarita		Fungi; glomeromycetes
CST9l_glotr	XP_007863529.1	Gloeophyllum trabeum ATCC 11539		Fungi; basidiomycetes
CST9l_neole	KZT26415.1	Neolentinus lepideus HHB14362	train wrecker	Fungi; basidiomycetes
CST9l_spacr	XP_027613163.1	Sparassis crispa		Fungi; basidiomycetes
CST9l_sphst	KIJ41250.1	Sphaerobolus stellatus SS14		Fungi; basidiomycetes
CST9l_tilan	XP_013245889.1	Tilletiaria anomala UBC 951		Fungi; basidiomycetes
CST9l_treme	RXK37944.1	Tremella mesenterica		Fungi; basidiomycetes
CST9l_kwode	XP_018260106.1	Kwoniella dejecticola CBS 10117		Fungi; basidiomycetes
CST9l_dimcr	RKP37817.1	Dimargaris cristalligena		Fungi; Zoopagomycota
CST9l_linel	KAH7045549.1	Linnemannia elongata		Fungi; Mortierellomycetes
CST9l_phybl	XP_018286465.1	Phycomyces blakesleeanus NRRL 1555-		Fungi; Mucoromycetes
CST9la_allma	KNE55238.1	Allomyces macrogynus ATCC 38327		Fungi; Blastocladiomycetes
CST9lb_allma	KNE59884.1	Allomyces macrogynus ATCC 38327		Fungi; Blastocladiomycetes
CST9l_gonpr	KXS17008.1	Gonapodya prolifera JEL478		Fungi; Chytridiomycota
RNF212l_triva	XP_001581614.1	Trichomonas vaginalis G3		Protists; metamonads; trichomonads
RNF212l_carme	KAG9396579.1	Carpediemonas membranifera		Protists; metamonads; Carpediemonas-like organisms
